# Supplementary material for: Analysis of official deceased organ donation data casts doubt on the credibility of China’s organ transplant reform
Source: BMC Med Ethics. 2019 Nov 14;20:79. doi: 10.1186/s12910-019-0406-6 (PMC6854896; doi:10.1186/s12910-019-0406-6)
Supplement: Supplementary file 2 — Additional file 2. Central Red Cross data. [file 12910_2019_406_MOESM2_ESM.xlsx]

## Sheet: Data
Central Red Cross data from 3/31/2014 (cumulative)					Days Since	Interval	Interval	Interval	Interval	Interval	Interval	Cumulative	Cumulative	Cumulative
Date	Donors	Organs transplanted	Registered volunteers	Reference	2009-12-31	Days	Donors	Transplants	Donors/day	Transplants/day	Transplants/donor	Donors/day	Transplants/day	Transplants/donor	Anomaly
2014-03-31	1611	4382	19441	https://archive.is/OY7Uu	1551	1551	1611	4382	1.039	2.825	2.72	1.03868	2.82527	2.72005
2014-04-07	1622	4413	21731	https://archive.is/0AQ5V	1558	7	11	31	1.571	4.429	2.818	1.04108	2.83248	2.72072
2014-07-06	1952	5206	26122	https://archive.is/Qz3Fy	1648	90	330	793	3.667	8.811	2.403	1.18447	3.15898	2.66701
2014-12-12	2765	7670	33786	https://archive.is/SmECA	1807	159	813	2464	5.113	15.497	3.031	1.53016	4.2446	2.77396
2015-01-18	2996	8326	34239	https://archive.is/cN39T	1844	37	231	656	6.243	17.73	2.84	1.62473	4.51518	2.77904
2015-02-02	3128	8690	34864	https://archive.is/yGzc2	1859	15	132	364	8.8	24.267	2.758	1.68263	4.67456	2.77813
2015-03-25	3292	9151	35806	https://archive.is/xKffc	1910	51	164	461	3.216	9.039	2.811	1.72356	4.7911	2.77977
2015-04-19	3451	9608	36620	https://archive.is/H4wjh	1935	25	159	457	6.36	18.28	2.874	1.78346	4.96537	2.78412
2015-05-07	3676	10243	36861	https://archive.is/RRxwJ	1953	18	225	635	12.5	35.278	2.822	1.88223	5.24475	2.78645
2015-08-09	4305	12072	38210	https://archive.is/7vsG8	2047	94	629	1829	6.691	19.457	2.908	2.10308	5.89741	2.80418
2015-08-23	4378	12282	38372	https://archive.is/AvJbD	2061	14	73	210	5.214	15	2.877	2.12421	5.95924	2.80539
2015-09-08	4465	12528	38800	https://archive.is/9urFF	2077	16	87	246	5.438	15.375	2.828	2.14974	6.03178	2.80582
2015-09-13	4490	12609	38873	https://archive.org/download/20150325Archive0409/%e4%b8%ad%e5%9b%bd%e4%ba%ba%e4%bd%93%e5%99%a8%e5%ae%98%e6%8d%90%e7%8c%ae%e7%ae%a1%e7%90%86%e4%b8%ad%e5%bf%8320150915.JPG	2082	5	25	81	5	16.2	3.24	2.15658	6.0562	2.80824
2015-09-20	4548	12793	38980	https://archive.org/download/20150325Archive0409/%e4%b8%ad%e5%9b%bd%e4%ba%ba%e4%bd%93%e5%99%a8%e5%ae%98%e6%8d%90%e7%8c%ae%e7%ae%a1%e7%90%86%e4%b8%ad%e5%bf%8320150920.JPG	2089	7	58	184	8.286	26.286	3.172	2.17712	6.12398	2.81288
2015-09-25	4601	12941	39039	https://archive.org/download/20150325Archive0409/%e4%b8%ad%e5%9b%bd%e4%ba%ba%e4%bd%93%e5%99%a8%e5%ae%98%e6%8d%90%e7%8c%ae%e7%ae%a1%e7%90%86%e4%b8%ad%e5%bf%8320150925.JPG	2094	5	53	148	10.6	29.6	2.792	2.19723	6.18004	2.81265
2015-10-20	4732	13330	39238	https://archive.org/download/20150325Archive0409/%e4%b8%ad%e5%9b%bd%e4%ba%ba%e4%bd%93%e5%99%a8%e5%ae%98%e6%8d%90%e7%8c%ae%e7%ae%a1%e7%90%86%e4%b8%ad%e5%bf%8320151020.JPG	2119	25	131	389	5.24	15.56	2.969	2.23313	6.2907	2.81699
2015-10-31	4788	13510	39407	https://archive.org/download/20150325Archive0409/%e4%b8%ad%e5%9b%bd%e4%ba%ba%e4%bd%93%e5%99%a8%e5%ae%98%e6%8d%90%e7%8c%ae%e7%ae%a1%e7%90%86%e4%b8%ad%e5%bf%8320151031.JPG	2130	11	56	180	5.091	16.364	3.214	2.24789	6.34272	2.82164
2015-11-23	4933	13939	39693	https://archive.org/download/20150325Archive0409/%e4%b8%ad%e5%9b%bd%e4%ba%ba%e4%bd%93%e5%99%a8%e5%ae%98%e6%8d%90%e7%8c%ae%e7%ae%a1%e7%90%86%e4%b8%ad%e5%bf%8320151123.JPG	2153	23	145	429	6.304	18.652	2.959	2.29122	6.47422	2.82566
2015-12-18	5592	15354	40162	https://archive.org/download/20150325Archive0409/%e4%b8%ad%e5%9b%bd%e4%ba%ba%e4%bd%93%e5%99%a8%e5%ae%98%e6%8d%90%e7%8c%ae%e7%ae%a1%e7%90%86%e4%b8%ad%e5%bf%8320151218.JPG	2178	25	659	1415	26.36	56.6	2.147	2.56749	7.04959	2.74571	D
2015-12-30	5847	15944	40322	https://archive.is/o8mP4	2190	12	255	590	21.25	49.167	2.314	2.66986	7.28037	2.72687
2015-12-31	5862	15993	65322	https://archive.is/6Rt77	2191	1	15	49	15	49	3.267	2.67549	7.29941	2.72825
2016-01-13	6003	16342	65610	https://archive.is/2kior	2204	13	141	349	10.846	26.846	2.475	2.72368	7.4147	2.72231
2016-01-29	6171	16707	65837	https://archive.org/download/20150325Archive0409/%e4%b8%ad%e5%9b%bd%e4%ba%ba%e4%bd%93%e5%99%a8%e5%ae%98%e6%8d%90%e7%8c%ae%e7%ae%a1%e7%90%86%e4%b8%ad%e5%bf%8320160129.JPG	2220	16	168	365	10.5	22.813	2.173	2.77973	7.52568	2.70734
2016-02-04	6238	16827	65911	https://archive.is/Ny8vR	2226	6	67	120	11.167	20	1.791	2.80234	7.5593	2.6975
2016-02-26	6439	17286	66192	https://archive.org/download/20150325Archive0409/%e4%b8%ad%e5%9b%bd%e4%ba%ba%e4%bd%93%e5%99%a8%e5%ae%98%e6%8d%90%e7%8c%ae%e7%ae%a1%e7%90%86%e4%b8%ad%e5%bf%8320160226.png	2248	22	201	459	9.136	20.864	2.284	2.86432	7.6895	2.68458
2016-03-06	6529	17464	66336	https://archive.is/8uX3j	2257	9	90	178	10	19.778	1.978	2.89278	7.7377	2.67484
2016-03-10	6594	17590	66410	https://archive.is/CelbR	2261	4	65	126	16.25	31.5	1.938	2.91641	7.77974	2.66758
2016-03-20	6624	18230	66734	https://archive.is/77DFn	2271	10	30	640	3	64	21.333	2.91678	8.0273	2.75211	C
2016-03-31	6664	18344	67012	https://archive.org/download/20150325Archive0409/%e4%b8%ad%e5%9b%bd%e4%ba%ba%e4%bd%93%e5%99%a8%e5%ae%98%e6%8d%90%e7%8c%ae%e7%ae%a1%e7%90%86%e4%b8%ad%e5%bf%8320160331-captured0408.png	2282	11	40	114	3.636	10.364	2.85	2.92025	8.03856	2.7527
2016-05-05	7101	19417	68900	https://archive.org/download/20150325Archive0409/%e4%b8%ad%e5%9b%bd%e4%ba%ba%e4%bd%93%e5%99%a8%e5%ae%98%e6%8d%90%e7%8c%ae%e7%ae%a1%e7%90%86%e4%b8%ad%e5%bf%8320160505-captured0520.png	2317	35	437	1073	12.486	30.657	2.455	3.06474	8.38023	2.7344
2016-05-20	7212	19967	69379	https://archive.org/download/20150325Archive0409/%e4%b8%ad%e5%9b%bd%e4%ba%ba%e4%bd%93%e5%99%a8%e5%ae%98%e6%8d%90%e7%8c%ae%e7%ae%a1%e7%90%86%e4%b8%ad%e5%bf%8320160520-captured0530.png	2332	15	111	550	7.4	36.667	4.955	3.09262	8.56218	2.76858
2016-05-26	7272	20133	69592	https://archive.org/download/20150325Archive0409/%e4%b8%ad%e5%9b%bd%e4%ba%ba%e4%bd%93%e5%99%a8%e5%ae%98%e6%8d%90%e7%8c%ae%e7%ae%a1%e7%90%86%e4%b8%ad%e5%bf%8320160526-captured0531.png	2338	6	60	166	10	27.667	2.767	3.11035	8.61121	2.76856
2016-06-24	7593	20986	70217	https://archive.org/download/20150325Archive0409/%e4%b8%ad%e5%9b%bd%e4%ba%ba%e4%bd%93%e5%99%a8%e5%ae%98%e6%8d%90%e7%8c%ae%e7%ae%a1%e7%90%86%e4%b8%ad%e5%bf%8320160624-captured0629.png	2367	29	321	853	11.069	29.414	2.657	3.20786	8.86608	2.76386
2016-07-03	7683	21212	70517	https://archive.is/DIc4x	2376	9	90	226	10	25.111	2.511	3.23359	8.92761	2.7609
2016-07-10	7774	21447	70737	https://archive.org/download/20150325Archive0409/%e4%b8%ad%e5%9b%bd%e4%ba%ba%e4%bd%93%e5%99%a8%e5%ae%98%e6%8d%90%e7%8c%ae%e7%ae%a1%e7%90%86%e4%b8%ad%e5%bf%8320160710-captured0715.png	2383	7	91	235	13	33.571	2.582	3.26227	9	2.75881
2016-07-22	7918	21877	70990	https://archive.org/download/20150325Archive0409/%e4%b8%ad%e5%9b%bd%e4%ba%ba%e4%bd%93%e5%99%a8%e5%ae%98%e6%8d%90%e7%8c%ae%e7%ae%a1%e7%90%86%e4%b8%ad%e5%bf%8320160722-captured0730.png	2395	12	144	430	12	35.833	2.986	3.30605	9.13445	2.76295
2016-08-07	8093	22339	71540	https://archive.is/Er80S	2411	16	175	462	10.938	28.875	2.64	3.3567	9.26545	2.76029
2016-08-31	8409	23170	72414	https://archive.is/5eQLs	2435	24	316	831	13.167	34.625	2.63	3.45339	9.5154	2.75538
2016-10-09	8887	24467	74199	https://archive.is/8vjBa	2474	39	478	1297	12.256	33.256	2.713	3.59216	9.88965	2.75312
2016-11-05	9220	25772	75471	https://archive.org/download/20150325Archive0409/%e4%b8%ad%e5%9b%bd%e4%ba%ba%e4%bd%93%e5%99%a8%e5%ae%98%e6%8d%90%e7%8c%ae%e7%ae%a1%e7%90%86%e4%b8%ad%e5%bf%8320161105-captured1121.png	2501	27	333	1305	12.333	48.333	3.919	3.68653	10.3047	2.79523
2016-11-30	9559	26699	80405	https://archive.org/download/20150325Archive0409/%e4%b8%ad%e5%9b%bd%e4%ba%ba%e4%bd%93%e5%99%a8%e5%ae%98%e6%8d%90%e7%8c%ae%e7%ae%a1%e7%90%86%e4%b8%ad%e5%bf%8320161130-captured1205.png	2526	25	339	927	13.56	37.08	2.735	3.78424	10.5697	2.79307
2016-12-10	9685	27073	80780	https://archive.org/download/20150325Archive0409/%e4%b8%ad%e5%9b%bd%e4%ba%ba%e4%bd%93%e5%99%a8%e5%ae%98%e6%8d%90%e7%8c%ae%e7%ae%a1%e7%90%86%e4%b8%ad%e5%bf%8320161210-captured1219.png	2536	10	126	374	12.6	37.4	2.968	3.81901	10.6755	2.79535
2016-12-25	9903	27647	81030	https://archive.org/download/20150325Archive0409/%e4%b8%ad%e5%9b%bd%e4%ba%ba%e4%bd%93%e5%99%a8%e5%ae%98%e6%8d%90%e7%8c%ae%e7%ae%a1%e7%90%86%e4%b8%ad%e5%bf%8320161225-captured20170105.html	2551	15	218	574	14.533	38.267	2.633	3.88201	10.8377	2.79178
2016-12-31	9996	27613	169860	https://archive.org/download/20150325Archive0409/%e4%b8%ad%e5%9b%bd%e4%ba%ba%e4%bd%93%e5%99%a8%e5%ae%98%e6%8d%90%e7%8c%ae%e7%ae%a1%e7%90%86%e4%b8%ad%e5%bf%8320161231-capture20170215-rcsccod-cn.png	2557	6	93	-34	15.5	-5.667	-0.366	3.90927	10.799	2.7624	B
2017-02-28	10725	29499	215074	https://archive.is/hUGCE	2616	59	729	1886	12.356	31.966	2.587	4.09977	11.2764	2.75049
2017-03-12	10850	29850	223807	https://archive.org/download/20150325Archive0409/%e4%b8%ad%e5%9b%bd%e4%ba%ba%e4%bd%93%e5%99%a8%e5%ae%98%e6%8d%90%e7%8c%ae%e7%ae%a1%e7%90%86%e4%b8%ad%e5%bf%8320170312-captured0312.png	2628	12	125	351	10.417	29.25	2.808	4.12861	11.3584	2.75115
2017-03-26	10986	30213	229144	https://archive.org/download/20150325Archive0409/%e4%b8%ad%e5%9b%bd%e4%ba%ba%e4%bd%93%e5%99%a8%e5%ae%98%e6%8d%90%e7%8c%ae%e7%ae%a1%e7%90%86%e4%b8%ad%e5%bf%8320170326-capture0401.png	2642	14	136	363	9.714	25.929	2.669	4.15821	11.4357	2.75014
2017-04-23	11396	31470	252999	https://archive.org/details/20170423Captured0425	2670	28	410	1257	14.643	44.893	3.066	4.26816	11.7865	2.7615
2017-04-23	11486	31703	256570	https://archive.is/WRNcO	2670	0	90	233			2.589	4.30187	11.8738	2.76014
2017-04-30	11486	31703	256570	https://archive.is/eTLsX	2677	7	0	0	0			4.29062	11.8427	2.76014
2017-05-28	11928	31849	274778	https://archive.is/A6nLS	2705	28	442	146	15.786	5.214	0.33	4.40961	11.7741	2.6701	A
2017-05-31	11977	32984	276082	https://archive.is/Fg1OE	2708	3	49	1135	16.333	378.333	23.163	4.42282	12.1802	2.75395
2017-06-18	12229	33673	284496	https://archive.is/eijkf	2726	18	252	689	14	38.278	2.734	4.48606	12.3525	2.75354
2017-07-02	12428	34219	288696	https://archive.is/Z8f2w	2740	14	199	546	14.214	39	2.744	4.53577	12.4887	2.75338
2017-07-09	12486	34393	291624	https://archive.org/details/20171022Captured1030	2747	7	58	174	8.286	24.857	3	4.54532	12.5202	2.75453
2017-07-16	12552	34593	293883	http://archive.is/7y1m9	2754	7	66	200	9.429	28.571	3.03	4.55773	12.561	2.75598
2017-08-13	12976	35804	303934	https://archive.is/H6NWC	2782	28	424	1211	15.143	43.25	2.856	4.66427	12.8699	2.75925
2017-08-31	13286	36613	310620	http://archive.is/H3mDF	2800	18	310	809	17.222	44.944	2.61	4.745	13.0761	2.75576
2017-09-17	13547	37388	316455	http://archive.is/RP9gy	2817	17	261	775	15.353	45.588	2.969	4.80902	13.2723	2.75987
2017-10-22	14049	38751	330026	https://archive.org/details/20171022Captured1030	2852	35	502	1363	14.343	38.943	2.715	4.92602	13.5873	2.75827
