# Supplementary material for: Analysis of official deceased organ donation data casts doubt on the credibility of China’s organ transplant reform
Source: BMC Med Ethics. 2019 Nov 14;20:79. doi: 10.1186/s12910-019-0406-6 (PMC6854896; doi:10.1186/s12910-019-0406-6)
Supplement: Supplementary file 3 — Additional file 3. Provincial Red Cross data. [file 12910_2019_406_MOESM3_ESM.xlsx]

## Sheet: Provicinal Red Cross data
Provincial Red Cross data
	Cumulative to	Donors	Organs transplanted	Registered donors	References (donors; contains organs transplanted and registered donors unless otherwise provided in respective columns)	References (organs transplanted)	References (registered donors)
Beijing	2014-02-27	10			https://www.ncbi.nlm.nih.gov/pubmed/25267538
Chongqing	2014-02-27	20			https://www.ncbi.nlm.nih.gov/pubmed/25267538
	2014-09-01	35	84		https://web.archive.org/web/20170402072843/http://www.rcsccod.cn/qgjxxwzx/gqjxywzx/20140901/693610.htm
	2014-11-13	41	97		https://web.archive.org/web/20170402072032/http://www.rcsccod.cn/qgjxxwzx/gqjxywzx/201401113/693586.htm
	2015-01-28	46	133		https://web.archive.org/web/20170402064942/http://www.rcsccod.cn/qgjxxwzx/gqjxywzx/20150205/693713.htm
	2015-03-03	50	143		https://web.archive.org/web/20170402063658/http://www.rcsccod.cn/qgjxxwzx/gqjxywzx/20150303/693683.htm
	2015-04-08	54	153	907	https://web.archive.org/web/20170331230028/http://www.rcsccod.cn/qgjxxwzx/gqjxywzx/20150408/693611.htm
	2015-05-07	57	133		https://web.archive.org/web/20170331040918/http://www.rcsccod.cn/qgjxxwzx/gqjxywzx/20150612/693819.htm
	2015-08-01	64		1100	https://web.archive.org/http://society.huanqiu.com/shrd/2015-12/8167602.html http://jiangsu.china.com.cn/html/2015/cqnews_1213/3025491.html
	2016-04-01	79	224		http://news.redcrossol.com/pdf/4_8_52_18A1.Pdf
	2016-04-28	83	233		http://news.xinhuanet.com/local/2016-04/28/c_128942086.htm http://web.archive.org/web/20170824201921/http://www.cq.chinanews.com/news/2016/0428/377221.html
	2016-07-06	102	285		http://mt.sohu.com/20160707/n458300415.shtml
	2017-03-21	171	436		http://web.archive.org/web/20170824202404/http://www.codac.org.cn/expert/socialculture/20170614/696122.htm
	2017-04-01	177	512		https://web.archive.org/web/20170403180216/http://finance.sina.com.cn/roll/2017-04-02/doc-ifycwunr8575370.shtml
Shanghai	2013-12-31	5			https://web.archive.org/web/20170424051545/http://www.xinminweekly.com.cn/News/Content/5445
	2014-02-27	8			https://www.ncbi.nlm.nih.gov/pubmed/25267538
	2014-12-31	60	160	3600	https://web.archive.org/web/20170402063407/http://www.rcsccod.cn/qgjxxwzx/gqjxywzx/20150304/693682.htm
	2015-01-31	67	180		https://web.archive.org/web/20170402064334/http://www.rcsccod.cn/qgjxxwzx/gqjxywzx/20150211/693705.htm
	2015-03-20	79			https://web.archive.org/web/20170424051545/http://www.xinminweekly.com.cn/News/Content/5445
	2015-06-25	106	296		https://web.archive.org/web/20170331034352/http://www.rcsccod.cn/qgjxxwzx/gqjxywzx/20150625/693808.htm
	2015-12-31	138	390	4670	https://archive.is/i68JU http://www.cnredcross.org/pdred/jdxw/2016/03/025354.html
	2016-03-20	163			https://web.archive.org/web/20170826041309/http://www.redcross-sha.org/View.aspx?id=10871
	2016-06-15	195			http://news.xinhuanet.com/local/2016-07/06/c_1119174269.htm
	2016-06-28	200			https://web.archive.org/web/20170403181108/http://sh.xinhuanet.com/2016-07/06/c_135491652.htm
	2016-08-10	219			https://web.archive.org/web/20170404042918/http://bjdcd.org/a/xiangguanxinwen/xinwenzhongxin/2016/0824/64.html
	2016-11-30	264			https://web.archive.org/web/20170403182148/http://www.redcross-sha.org/view.aspx?id=11578&cid=2&sid=9
	2017-01-17	276			http://archive.is/UbFXS
Tianjin	2014-02-27	75			https://www.ncbi.nlm.nih.gov/pubmed/25267538
	2015-03-30	127	287		https://web.archive.org/web/20170402062756/http://www.rcsccod.cn/qgjxxwzx/gqjxywzx/20150407/693630.htm
	2015-07-31	152			https://web.archive.org/web/20170327015113/http://www.rcsccod.cn/qgjxxwzx/gqjxywzx/20150901/693751.htm
	2015-03-31	194		1444	https://archive.is/XJ6kt		https://web.archive.org/web/20170327015113/http://www.rcsccod.cn/qgjxxwzx/gqjxywzx/20150901/693751.htm
	2016-03-31	217			http://news.redcrossol.com/pdf/4_8_52_18A1.Pdf
	2017-01-28	345			https://web.archive.org/web/20170403185443/http://news.sina.com.cn/c/2017-01-28/doc-ifxzyxxk0759301.shtml
	2017-02-28	318	652		https://archive.is/VDM3r
Anhui	2014-02-27	3			https://www.ncbi.nlm.nih.gov/pubmed/25267538
	2015-01-20	7			https://web.archive.org/web/20170403190119/http://www.96399.org/article.asp?id=6323
	2015-12-31	14			https://web.archive.org/web/20170424034918/http://www.sohu.com/a/132471621_114731
	2016-04-11	18			https://archive.is/SOrXY
	2016-08-15	18			https://web.archive.org/web/20170403191529/http://news.qq.com/a/20160816/013515.htm
	2016-12-31	43			https://web.archive.org/web/20170424034918/http://www.sohu.com/a/132471621_114731
	2017-04-03	55			https://web.archive.org/web/20170424034918/http://www.sohu.com/a/132471621_114731
	2015-04-29	13			https://web.archive.org/web/20170331222655/http://www.rcsccod.cn/qgjxxwzx/gqjxywzx/20150429/693571.htm https://web.archive.org/web/20170331222904/http://www.rcsccod.cn/qgjxxwzx/gqjxywzx/20150429/693567.htm
Fujian	2014-02-27	15			https://www.ncbi.nlm.nih.gov/pubmed/25267538
	2014-08-31	1			https://web.archive.org/web/20170826005907/http://edu.people.com.cn/n/2014/0905/c1053-25608744.html
	2015-12-29	58			https://archive.is/MuDib
	2016-09-04	100			https://archive.is/9aEgM
	2016-12-31	151			https://web.archive.org/web/20170424040231/http://www.redcross.org.cn/hhzh/zh/newscenter/gzdt/201704/t20170406_26467.html
Gansu	2014-02-27	3			https://www.ncbi.nlm.nih.gov/pubmed/25267538
	2012-08-01	1			https://web.archive.org/web/20170404030242/http://gansu.gscn.com.cn/system/2017/02/04/011596403.shtml
	2013-11-17	6			https://web.archive.org/web/20170424050102/http://www.gsredcross.org.cn/meitibaodao/guojiajiwaishenggongzuo/20131119/141337573032c4.htm
	2014-09-26	7			https://web.archive.org/web/20170424050531/http://www.gsredcross.org.cn/honghuidongtai/shengjigongzuodongtai/20140926/1220321678f9b2.htm
	2015-06-04	10			https://web.archive.org/web/20170424051019/http://www.gsredcross.org.cn/honghuidongtai/lingdaojianghua/20150608/1222025264190e.htm
	2015-06-04	11			https://web.archive.org/web/20170424051019/http://www.gsredcross.org.cn/honghuidongtai/lingdaojianghua/20150608/1222025264190e.htm
	2016-05-30	12			https://web.archive.org/web/20170424044725/http://www.gsws.gov.cn/html//col88/content88_56295.html
	2016-10-13	14			https://web.archive.org/web/20170404025328/http://www.gs510.com/html/20161013858171207117327860.html
	2017-01-26	13			https://web.archive.org/web/20170404030242/http://gansu.gscn.com.cn/system/2017/02/04/011596403.shtml
	2017-03-31	15	50		https://web.archive.org/web/20170403031721/http://news.sina.com.cn/c/2017-04-03/doc-ifycwunr8648071.shtml
Guangdong	2009-12-31	50			https://web.archive.org/web/20170402152221/http://news.xinhuanet.com/legal/2010-04/21/c_1246819_2.htm
	2010-12-31	65			https://web.archive.org/web/20170815010942/http://district.ce.cn/newarea/roll/201304/01/t20130401_24251010.shtml
	2011-12-31	98			https://web.archive.org/web/20170815010942/http://district.ce.cn/newarea/roll/201304/01/t20130401_24251010.shtml
	2012-09-30	100			https://web.archive.org/web/20170402150749/http://www.yicai.com/news/2290075.html
	2012-12-31	198			https://web.archive.org/web/20170815010942/http://district.ce.cn/newarea/roll/201304/01/t20130401_24251010.shtml
	2013-03-11	242			http://news.sciencenet.cn/htmlnews/2013/3/276080.shtm
	2013-03-26	196			http://district.ce.cn/newarea/roll/201304/01/t20130401_24251010.shtml
	2013-12-31	263			https://web.archive.org/web/20170815012648/http://news.ifeng.com/a/20150104/42852595_0.shtml
	2014-02-27	344			https://www.ncbi.nlm.nih.gov/pubmed/25267538
	2014-12-31	573			https://web.archive.org/web/20170815012648/http://news.ifeng.com/a/20150104/42852595_0.shtml http://society.people.com.cn/n/2015/0104/c136657-26316303.html
	2015-10-31	878			https://web.archive.org/web/20170326224940/http://www.rcsccod.cn/qgjxxwzx/gqjxywzx/201501103/693695.htm
	2015-12-31	975			https://web.archive.org/web/20170824042814/http://epaper.oeeee.com/epaper/A/html/2017-06/11/content_36303.htm
	2016-09-11	1295			http://news.ifeng.com/a/20160913/49963915_0.shtml
	2016-11-30	1442			https://web.archive.org/web/20170402152611/http://health.sohu.com/20170105/n477848351.shtml
	2016-12-31	1488			https://web.archive.org/web/20170424051905/http://news.sina.com.cn/c/2017-04-20/doc-ifyepnea4280713.shtml
Guizhou	2015-12-31	2		465	https://web.archive.org/web/20170326054335/http://www.rcsccod.cn/qgjxxwzx/gqjxywzx/20160624/693396.htm		https://web.archive.org/web/20170326203840/http://www.rcsccod.cn/qgjxxwzx/gqjxywzx/20160112/693529.htm
	2016-06-01	5			https://web.archive.org/web/20170326054335/http://www.rcsccod.cn/qgjxxwzx/gqjxywzx/20160624/693396.htm
	2017-03-23	11	31		https://web.archive.org/web/20170403040429/http://news.sina.com.cn/o/2017-03-23/doc-ifycsukm3328840.shtml?cre=newspagepc&mod=f&loc=6&r=9&doct=0&rfunc=86
Hainan	2014-02-27	8			https://www.ncbi.nlm.nih.gov/pubmed/25267538
	2015-04-01	11	27		http://www.hinews.cn/news/system/2015/04/02/017452054.shtml?wscckey=8aacefef0511b1b9_1482307915
	2016-04-18	20	52	116	https://web.archive.org/web/20170326045616/http://www.rcsccod.cn/qgjxxwzx/gqjxywzx/20160419/693464.htm
Hebei	2014-02-27	1			https://www.ncbi.nlm.nih.gov/pubmed/25267538
	2015-03-31	14	35		https://web.archive.org/web/20170815014100/http://www.hebredcross.org/smartcore/web/hbhsz/snyw/5d4019aa4de12782014de136887f0081.htm
	2016-03-31	40	100		https://archive.is/tiyIG
	2017-03-31	55	150		https://web.archive.org/web/20170403031233/http://he.xinhuanet.com/sToutiao/20170402/3689767_c.html
Heilongjiang	2016-07-16	1		400	https://archive.is/SJHka		https://web.archive.org/web/20170326052215/http://www.rcsccod.cn/qgjxxwzx/gqjxywzx/20160919/692868.htm
	2017-04-12	30			https://archive.is/573cs
Henan	2014-02-27	99			https://www.ncbi.nlm.nih.gov/pubmed/25267538
	2015-04-01	170	505		https://web.archive.org/web/20170402062533/http://www.rcsccod.cn/qgjxxwzx/gqjxywzx/20150407/693627.htm
	2016-03-31	341	975		https://archive.is/uQi5p
	2016-10-15	518	1492		https://web.archive.org/web/20170404042053/http://bjdcd.org/a/xiangguanxinwen/xinwenzhongxin/2016/1103/70.html
	2016-11-10	554	1638		https://archive.is/Vuqnc
	2017-03-31	1108	2741		https://web.archive.org/web/20170403023440/http://hn.rednet.cn/c/2017/04/02/4255914.htm
Hubei	2014-02-27	133			https://www.ncbi.nlm.nih.gov/pubmed/25267538
	2015-03-31	50			https://web.archive.org/web/20170401030403/http://www.rcsccod.cn/qgjxxwzx/gqjxywzx/20150407/693636.htm
	2015-12-01	635	1800	8578	https://web.archive.org/web/20170326223218/http://www.rcsccod.cn/qgjxxwzx/gqjxywzx/201501225/693635.htm
	2016-07-13	818	2325		http://www.weixinnu.com/tag/article/1381427290 http://www.wanhuajing.com/d463206
	2016-10-31	1029			www.changjiangtimes.com/2016/12/552805.html-MatthewRobertson
	2016-12-01	1115	3106		https://archive.is/USGah
	2017-02-28	1182	3294		https://web.archive.org/web/20170424040231/http://www.redcross.org.cn/hhzh/zh/newscenter/gzdt/201704/t20170406_26467.html
Hunan	2014-02-27	149			https://www.ncbi.nlm.nih.gov/pubmed/25267538
	2015-03-20	350	888		http://www.chinadaily.com.cn/hqcj/xfly/2015-03-29/content_13455722.html https://archive.is/FNYe6
	2016-03-22	673	1632		https://archive.is/AzFc8 https://archive.is/AzFc8
	2016-12-31	709			https://web.archive.org/web/20170403035632/http://news.sina.com.cn/c/2017-04-01/doc-ifycwyxr9080803.shtml?cre=newspagepc&mod=f&loc=10&r=9&doct=0&rfunc=86
Jiangsu	2011-12-31	10			https://web.archive.org/web/20170815023754/http://news.jstv.com/a/20151221/145069239982.shtml
	2012-12-31	27			https://web.archive.org/web/20170815023754/http://news.jstv.com/a/20151221/145069239982.shtml
	2013-12-31	43			https://web.archive.org/web/20170815023754/http://news.jstv.com/a/20151221/145069239982.shtml
	2014-02-27	43			https://www.ncbi.nlm.nih.gov/pubmed/25267538
	2014-12-20	89			https://web.archive.org/web/20170815023754/http://news.jstv.com/a/20151221/145069239982.shtml
	2015-12-21	189			https://web.archive.org/web/20170815023754/http://news.jstv.com/a/20151221/145069239982.shtml
	2017-04-01	477			https://web.archive.org/web/20170424060702/http://news.sina.com.cn/o/2017-04-01/doc-ifycwunr8446282.shtml https://web.archive.org/web/20170424060947/http://news.cqnews.net/html/2017-04/01/content_41163421.htm https://web.archive.org/web/20170424061749/http://jsha.wenming.cn/wmjs/201704/t20170405_3204263.html https://web.archive.org/web/20170424062022/http://luxipai.com/html/.xwzxmtjj201704t201704…
Jiangxi	2014-02-27	7			https://www.ncbi.nlm.nih.gov/pubmed/25267538
	2015-03-31	56			https://web.archive.org/web/20170401040604/http://www.rcsccod.cn/qgjxxwzx/gqjxywzx/20150407/693644.htm
	2015-03-31	53	154		https://web.archive.org/web/20170401030736/http://www.rcsccod.cn/qgjxxwzx/gqjxywzx/20150407/693638.htm
	2015-08-03	76	223		https://web.archive.org/web/20170327033603/http://www.rcsccod.cn/qgjxxwzx/gqjxywzx/20150813/693766.htm
	2015-10-20	93	275		https://web.archive.org/web/20170326225856/http://www.rcsccod.cn/qgjxxwzx/gqjxywzx/201501027/693707.htm
	2016-03-31	119	372	2690	https://archive.is/OM0ym http://news.redcrossol.com/pdf/4_8_52_18A1.Pdf
Jilin	2014-02-27	43			https://www.ncbi.nlm.nih.gov/pubmed/25267538
	2015-04-20	106	279	832	https://web.archive.org/web/20170331223631/http://www.rcsccod.cn/qgjxxwzx/gqjxywzx/20150421/693594.htm
	2015-04-08	104	274		https://web.archive.org/web/20170331224201/http://www.rcsccod.cn/qgjxxwzx/gqjxywzx/20150409/693603.htm
	2015-06-15	112			https://web.archive.org/web/20170331034900/http://www.rcsccod.cn/qgjxxwzx/gqjxywzx/20150616/693817.htm
	2015-12-20	162	431		https://archive.is/iwCzB
	2016-03-31	183	494		https://web.archive.org/web/20170326051553/http://www.rcsccod.cn/qgjxxwzx/gqjxywzx/20160415/693467.htm
Liaoning	2014-02-27	25			https://www.ncbi.nlm.nih.gov/pubmed/25267538
	2015-04-08	56	150		https://web.archive.org/web/20170331224550/http://www.rcsccod.cn/qgjxxwzx/gqjxywzx/20150409/693601.htm
	2015-04-13	60		1101	https://archive.is/6KXVt
	2015-05-26	69	185		https://web.archive.org/web/20170331212501/http://www.rcsccod.cn/qgjxxwzx/gqjxywzx/20150527/693824.htm
	2016-04-01	119	301	5000	https://web.archive.org/web/20170326152717/http://www.rcsccod.cn/qgjxxwzx/gqjxywzx/20160408/693487.htm
	2017-03-31	201			https://web.archive.org/web/20170815030318/http://www.ln.xinhuanet.com/gy/xingdong/20170405/3691152_c.html
Qinghai	-	-	-	-
Shaanxi	2014-02-27	116			https://www.ncbi.nlm.nih.gov/pubmed/25267538
	2014-12-31	67	167	300	https://web.archive.org/web/20170402070008/http://www.rcsccod.cn/qgjxxwzx/gqjxywzx/20150203/693537.htm
	2015-03-25	200	500		http://sxqgjx.org/Show.aspx?Id=672
	2016-04-28	334	900		http://news.ifeng.com/a/20160428/48620850_0.shtml http://health.hsw.cn/system/2016/0428/20174.shtml
	2016-07-18	365	1000		https://web.archive.org/web/20161103032249/http://sxqgjx.org/Show.aspx?Id=318	https://web.archive.org/web/20161103032249/http://sxqgjx.org/Show.aspx?Id=318
	2016-12-31	479	1320		https://web.archive.org/web/20170424040231/http://www.redcross.org.cn/hhzh/zh/newscenter/gzdt/201704/t20170406_26467.html	https://web.archive.org/web/20170817021056/http://sxqgjx.org/Show.aspx?Id=772
	2017-07-17	533	1400		http://sxqgjx.org/Show.aspx?Id=318
Shandong	2014-02-27	83			https://www.ncbi.nlm.nih.gov/pubmed/25267538
	2015-04-01	210	541		https://web.archive.org/web/20170401031625/http://www.rcsccod.cn/qgjxxwzx/gqjxywzx/20150407/693642.htm
	2016-04-01	396	2500	7423	https://archive.is/XmqoG http://news.redcrossol.com/pdf/4_8_52_18A1.Pdf
	2016-12-31	845	2700		https://web.archive.org/web/20170424053911/http://whredcross.org.cn/art/2017/2/21/art_1627_886077.html
	2017-03-31	924	2443		https://web.archive.org/web/20170403033921/http://news.sina.com.cn/c/2017-04-01/doc-ifycwyxr9089302.shtml?cre=newspagepc&mod=f&loc=8&r=9&doct=0&rfunc=86
Shanxi (山西)	2014-02-27	6			https://www.ncbi.nlm.nih.gov/pubmed/25267538
	2015-04-01	27	73		https://web.archive.org/web/20170401041025/http://www.rcsccod.cn/qgjxxwzx/gqjxywzx/20150407/693645.htm
	2015-04-01	27	73		https://web.archive.org/web/20170331214759/http://www.rcsccod.cn/qgjxxwzx/gqjxywzx/20150430/693562.htm
	2015-06-24	39	104		https://web.archive.org/web/20170327040409/http://www.rcsccod.cn/qgjxxwzx/gqjxywzx/20150625/693809.htm
	2016-03-26	26	69	320	https://archive.is/eVm8e
	2016-06-01	71			https://web.archive.org/web/20170326142011/http://www.rcsccod.cn/qgjxxwzx/gqjxywzx/20160603/693427.htm
Sichuan	2013-12-25	12			https://web.archive.org/web/20170823231916/http://cpc.people.com.cn/n/2013/1225/c64387-23944930.html
	2014-02-27	8			https://www.ncbi.nlm.nih.gov/pubmed/25267538
	2014-12-01	20	62		https://web.archive.org/web/20170402065739/http://www.rcsccod.cn/qgjxxwzx/gqjxywzx/20150203/693533.htm
	2016-01-12	107	282	2000	https://web.archive.org/web/20170326203237/http://www.rcsccod.cn/qgjxxwzx/gqjxywzx/20160113/693516.htm https://archive.is/S90SO
	2016-12-06	235	500		https://web.archive.org/web/20170823232401/http://news.redcrossol.com/miropaper/article.aspx?aid=6391&ty=zghszbkzk
	2017-03-10	296	786		https://web.archive.org/web/20170321211921/http://sichuan.scol.com.cn/dwzw/201703/55856373.html
	2017-03-24	304	811		https://web.archive.org/web/20170823231544/http://www.scmdp.com/infoview.php?d=570
	2017-04-01	309	826		https://web.archive.org/web/20170823232114/http://xxy.cmc.edu.cn/info/1002/1237.htm
Yunnan	2014-02-27	26			https://www.ncbi.nlm.nih.gov/pubmed/25267538
	2014-12-25	45			https://web.archive.org/web/20170402071304/http://www.rcsccod.cn/qgjxxwzx/gqjxywzx/20150120/693555.htm
	2015-07-31	64			https://web.archive.org/web/20170826033205/http://www.organdonation.org.cn/ZYunNanDiQu/2015-08/6594.htm
	2015-12-01	86	254	400	https://web.archive.org/web/20170326224001/http://www.rcsccod.cn/qgjxxwzx/gqjxywzx/201501203/693666.htm
	2015-12-31	94			https://web.archive.org/web/20170826034606/http://www.ynmdp.org/ArticleShow.aspx?MainID=106
	2016-04-30	114	341	500	https://archive.is/vm9Ux
	2017-04-08	187	574		https://web.archive.org/web/20170424052908/http://district.ce.cn/newarea/roll/201704/08/t20170408_21808566.shtml
	2017-08-15	209	641		http://www.sohu.com/a/164943267_179633
Zhejiang	2011-11-05	11			https://www.codac.org.cn/lovestation/201601107/696071.htm
	2012-01-31	19			http://www.zjredcross.org.cn/news/2012-01-31-1.htm http://www.chunanhospital.com/index.php/Web/newsContent/id/1193.html
	2012-03-23	20	61	750	http://www.zjredcross.org.cn/web/comm/context.jsp?MenuIds=37&articleRelationId=526
	2013-01-20	76	217		http://www.zjredcross.org.cn/web/comm/context.jsp?MenuIds=37&articleRelationId=2322
	2013-09-01	122	347		http://www.zy91.com/mtbg/1142.jhtml??1142
	2013-11-20	147	423		http://www.zjredcross.org.cn/web/comm/context.jsp?MenuIds=37&articleRelationId=3648
	2013-12-31	155	445	1900	https://web.archive.org/web/20170817052028/http://www.wcredcross.cn/News_Blank.asp?ID=1611
	2014-02-27	164			https://www.ncbi.nlm.nih.gov/pubmed/25267538
	2014-10-29	263			http://www.zy91.com/zxxw/2136.jhtml
	2015-01-06	288	800		https://web.archive.org/web/20170402071646/http://www.rcsccod.cn/qgjxxwzx/gqjxywzx/20150107/693569.htm
	2015-03-17	310			https://health.ce.cn/news/201503/17/t20150317_2394923.shtml
	2015-04-14	322		3200	http://www.zjredcross.org.cn/web/comm/context.jsp?MenuIds=39&articleRelationId=5592
	2015-04-18	329			http://zj.people.com.cn/n/2015/0422/c186806-24587343.html
	2015-12-03	416	1234		https://web.archive.org/web/20170326223605/http://www.rcsccod.cn/qgjxxwzx/gqjxywzx/201501215/693650.htm
	2015-12-27	423			http://www.sohu.com/a/50799091_115848 http://news.cncnews.cn/2015-12-27/124359788.html
	2016-01-19	441			https://web.archive.org/web/20170326154901/http://www.rcsccod.cn/qgjxxwzx/gqjxywzx/20160226/693508.htm https://archive.is/mb5Tl http://www.thepaper.cn/newsDetail_forward_1422739
	2016-04-30	472			http://www.sohu.com/a/100498223_117600
	2016-05-30	492	1400	4600	http://www.zjredcross.org.cn/web/comm/context.jsp?MenuIds=37&articleRelationId=7326
	2016-06-28	511	1530	4200	http://www.z2hospital.com/cms/Article.aspx?NRID=20447&LMID=27
	2016-08-31	556	1663		http://www.zjredcross.org.cn/web/comm/detail.jsp?MenuIds=12&catalog=16&level=17
	2016-12-05	620			http://health.zjol.com.cn/system/2016/12/08/021393880.shtml https://web.archive.org/web/20170815032510/http://health.zjol.com.cn/system/2016/12/08/021393880.shtml http://www.zjredcross.org.cn/web/comm/context.jsp?MenuIds=39&articleRelationId=8441
	2017-03-31	670	2029		http://www.zjredcross.org.cn/web/comm/context.jsp?MenuIds=37&articleRelationId=8468
	2017-04-27	617	1847		https://web.archive.org/web/http://www.chinanews.com/sh/2017/04-24/8207932.shtml http://www.zjredcross.org.cn/web/comm/context.jsp?MenuIds=37&articleRelationId=8442
	2017-07-06	730			http://www.organdonation.org.cn/show.aspx?id=6661&cid=447
Guangxi	2014-02-27	129			https://www.ncbi.nlm.nih.gov/pubmed/25267538
	2015-03-30	339	894		https://web.archive.org/web/20170401041429/http://www.rcsccod.cn/qgjxxwzx/gqjxywzx/20150407/693653.htm
	2016-03-29	541	1399		https://web.archive.org/web/20170326050105/http://www.rcsccod.cn/qgjxxwzx/gqjxywzx/20160419/693462.htm
	2016-12-31	770	2511		https://archive.is/cgwrs
Inner Mongolia	2014-02-27	8			https://www.ncbi.nlm.nih.gov/pubmed/25267538
	2015-04-06	12	30		https://web.archive.org/web/20170401042405/http://www.rcsccod.cn/qgjxxwzx/gqjxywzx/20150407/693663.htm
	2016-10-12	21			https://archive.is/7Zh78 https://archive.is/M5EO6) https://archive.is/7Zh78 https://archive.is/M5EO6)
Ningxia	-	-	-	-
Tibet	-	-	-	-
Xinjiang	2014-12-31	6			https://web.archive.org/web/20170328172758/http://www.rcsccod.cn/qgjxxwzx/gqjxywzx/20160112/693534.htm
	2016-01-12	11	22	141	https://web.archive.org/web/20170328172758/http://www.rcsccod.cn/qgjxxwzx/gqjxywzx/20160112/693534.htm
	2016-12-05	21	48	398	https://archive.is/eI0Qy
